# Supplementary material for: A Systematic Review and Meta-Analysis of Symptoms of Anxiety, Depression, and Insomnia in Spain in the COVID-19 Crisis
Source: Int J Environ Res Public Health. 2022 Jan 17;19(2):1018. doi: 10.3390/ijerph19021018 (PMC8775436; doi:10.3390/ijerph19021018)
Supplement: Supplementary file 1 [file ijerph-19-01018-s001.zip]

Archive with 1 entries (1 files):
- ijerph-1378191-supplementary.pdf
